# Supplementary material for: Detecting social cues conveyed by laughter and associations with callous-unemotional traits in early childhood
Source: J Exp Child Psychol. Author manuscript; Available in PMC 2026 May 13. (PMC13169840; doi:10.1016/j.jecp.2025.106395)
Supplement: 1 [file NIHMS2162682-supplement-1.zip]

Archive with 1 entries (1 files):
- PRESS_SALT_OSF.Rmd
