# Supplementary material for: Detecting social cues conveyed by laughter and associations with callous-unemotional traits in early childhood
Source: J Exp Child Psychol. Author manuscript; Available in PMC 2026 May 13. (PMC13169840; doi:10.1016/j.jecp.2025.106395)
Supplement: 1 [file NIHMS2162682-supplement-1.zip › PRESS_SALT_OSF.Rmd]

---
title: "PRESS_SALT"
author: "Anonymized for peer review"
date: "`r format(Sys.time(), '%d %B, %Y')`"
output:
  html_document:
    code_folding: hide
    toc: yes
    toc_depth: 2
    toc_float: yes
---

```{r, include = FALSE, warning=FALSE, message=FALSE}
library(tidyverse)
library(lme4)
library(effectsize)
library(emmeans)
library(sjPlot)
```


```{r, include = FALSE, echo=FALSE}
# Read in data

# reads in datafile with task order
order <- read_csv("2024_05_03_ePEAR_SALT_RecRes_Order.csv") %>%
  mutate(salt_rec_first = salt_rec_first-.5)

cu_cp_scores <- read_csv("PRESS_Questionnaires_CU_CP.csv") %>%
  dplyr::rename(participant = ID) %>%
  mutate(CUSUM = ICU_sum,
         CPSUM = CP_sum) %>%
    select(participant, CUSUM, CPSUM)


# reads in datafile for PRESS tasks, filters for laughter tasks, drops non-test trials, merges
d <- read_csv("2024-04-15_ePEAR_ScoresOnly_Psychopy_LONG.csv") %>%
  filter(SALT_experiment == 1) %>%
  drop_na(sound_type) %>% # removes irrelevant trials
  left_join(order)  %>%
  right_join(cu_cp_scores)

length(unique(d$participant))
```


```{r, include = FALSE, echo=FALSE}
# Exclusions
d <- d  %>%
   filter(participant != "RP1002") %>% # did not begin SALT
   filter(participant != "RP1014") %>% # no psychopy data
   filter(participant != "RP1023") %>% # no psychopy data
   filter(participant != "RP1035") %>% # no psychopy data
   filter(participant != "RP1049") %>% # no psychopy data
   filter(participant != "RP1056") %>% # no psychopy data
   filter(participant != "RP1059") %>% # no psychopy data
   filter(participant != "RP1089") %>% # no psychopy data
   filter(participant != "RP1036") %>% # used a single response option in recognition
   filter(participant != "RP1062") %>%  # used a single response option in recognition
   filter(participant != "RP1155") %>% # used a single response option in recognition
   filter(participant != "RP1080") # incomplete CU score

length(unique(d$participant))

# get sample informatino
participant_chars <- d %>%
  group_by(participant, c_age_month, c_age_year, c_female, CUSUM, CPSUM) %>%
  summarise(n = n())

table(participant_chars$c_age_year)
table(participant_chars$c_age_year, participant_chars$c_female)
mean(participant_chars$CUSUM)
table(participant_chars$CUSUM)
hist(participant_chars$CUSUM)

```


```{r, include = FALSE, echo=FALSE}
# Preprocessing

## treat skips/IDK as NA trials
d_recognition <- d %>%
  filter(playSALT_rec == 1) %>%
  mutate(Value = ifelse(grepl("nice",rec_selection_exp_2.clicked_image),"nice",
                 ifelse(grepl("mean",rec_selection_exp_2.clicked_image),"mean",                                       ifelse(grepl("neutral",rec_selection_exp_2.clicked_image),"neutral", NA))),
         says_friendly = ifelse(Value == "nice", 1, 0),
         says_mean = ifelse(Value == "mean", 1, 0),
         says_calm = ifelse(Value == "neutral", 1, 0),
         corr = ifelse(is.na(Value) == T, NA,
                       ifelse(sound_type == "aff" & Value == "nice", 1,
                       ifelse(sound_type == "dom" & Value == "mean",1,0))))

# treat skips/IDK as NA trials
d_resonance <- d %>%
  filter(playSALT_res == 1) %>%
  mutate(Value = ifelse(grepl("up",res_mouse_selection_exp.clicked_image),"yes",
                      ifelse(grepl("down",res_mouse_selection_exp.clicked_image),"no",NA)),
         says_yes = ifelse(is.na(Value) == T, NA,
                       ifelse(Value == "yes",1,0)))
```

# Graphs of choices 

```{r, echo = FALSE, message = FALSE, warning = FALSE}
color1 <- "gray33"
color2 <-"dodgerblue3"
color3 <- "gray0"
color4 <- "#63953A"
color5 <- "chocolate4"
color6 <- "firebrick4"
color7 <- "turquoise4"

ggplot(data = d_recognition) + 
  geom_bar(mapping = aes(x = sound_type, fill = Value))+
  scale_fill_manual(values=c(color2, color3, color4, color1), labels=c("'Mean Face'", "'Neutral Face'", "'Nice Face'", "Skipped Trials"),name="Participant Response")+
   theme_bw()+labs(x="Type of Laughter",y="Count of Trials", title = "Recognition Task")+
  theme(panel.border = element_blank(),
  panel.grid.major = element_blank(),
  panel.grid.minor = element_blank(),
  axis.line = element_line(colour = "black"), legend.key.size = unit(1, "cm"),text=element_text(size=24, family="Times"))+
  guides(linetype=guide_legend(override.aes=list(alpha=1)))  +
  scale_x_discrete(labels = c("affiliative", "dominant", "ambiguous"))

#ggsave("recognition.png")

d_resonance_noMix <- d_resonance %>%
  filter(sound_type != "mixed") 

ggplot(data = d_resonance) + 
  geom_bar(mapping = aes(x = sound_type, fill = Value))+
  scale_fill_manual(values=c(color6, color7, color1), labels=c("No","Yes", "Skipped Trials"),name="Participant Response")+
   theme_bw()+labs(x="Type of Laughter",y="Count of Trials", title = "Social Preference Task")+
  theme(panel.border = element_blank(),
  panel.grid.major = element_blank(),
  panel.grid.minor = element_blank(),
  axis.line = element_line(colour = "black"), legend.key.size = unit(1, "cm"),text=element_text(size=24, family="Times"))+
  guides(linetype=guide_legend(override.aes=list(alpha=1))) +
  scale_x_discrete(labels = c("affiliative", "dominant", "ambiguous"))

#ggsave("resonance.png")
```

```{r}
color1 <- "gray33"
color2 <-"dodgerblue3"
color3 <- "gray0"
color4 <- "#63953A"
color5 <- "chocolate4"
color6 <- "firebrick4"
color7 <- "turquoise4"


# Step 1: Create a summarized data frame with % of trials
d_percent <- d_recognition %>%
  group_by(sound_type, Value) %>%
  summarise(n = n(), .groups = "drop") %>%
  group_by(sound_type) %>%
  mutate(percent = 100 * n / sum(n))

# Step 2: Plot with percent
ggplot(data = d_percent) + 
  geom_col(mapping = aes(x = sound_type, y = percent, fill = Value)) +
  scale_fill_manual(
    values = c(color2, color3, color4, color1),
    labels = c("'Mean Face'", "'Neutral Face'", "'Nice Face'", "Skipped Trials"),
    name = "Participant Response"
  ) +
  theme_bw() +
  labs(x = "Type of Laughter", y = "% of Trials", title = "Recognition Task") +
  theme(
    panel.border = element_blank(),
    panel.grid.major = element_blank(),
    panel.grid.minor = element_blank(),
    axis.line = element_line(colour = "black"),
    legend.key.size = unit(1, "cm"),
    text = element_text(size = 24, family = "Times")
  ) +
  guides(linetype = guide_legend(override.aes = list(alpha = 1))) +
  scale_x_discrete(labels = c("affiliative", "dominant", "ambiguous"))

# Filter out mixed trials first
# d_resonance_noMix <- d_resonance %>%
#   filter(sound_type != "mixed")
# 
# Summarize data to compute % of trials
d_percent <- d_resonance %>%
  group_by(sound_type, Value) %>%
  summarise(n = n(), .groups = "drop") %>%
  group_by(sound_type) %>%
  mutate(percent = 100 * n / sum(n))

# Plot as stacked bar with % instead of counts
ggplot(data = d_percent) + 
  geom_col(aes(x = sound_type, y = percent, fill = Value), position = position_stack()) +
  scale_fill_manual(
    values = c(color6, color7, color1),
    labels = c("No", "Yes", "Skipped Trials"),
    name = "Participant Response"
  ) +
  theme_bw() +
  labs(x = "Type of Laughter", y = "% of Trials", title = "Social Preference Task") +
  theme(
    panel.border = element_blank(),
    panel.grid.major = element_blank(),
    panel.grid.minor = element_blank(),
    axis.line = element_line(colour = "black"),
    legend.key.size = unit(1, "cm"),
    text = element_text(size = 24, family = "Times")
  ) +
  guides(linetype = guide_legend(override.aes = list(alpha = 1))) +
  scale_x_discrete(labels = c("affiliative", "dominant", "ambiguous"))
```


```{r, include=FALSE, echo=FALSE}
## Recognition pre-processing

# Preprocessing code
d_recognition_noMix <- d_recognition %>%
  filter(sound_type != "mixed") %>%
  mutate(sound_type_C = ifelse(sound_type == "dom", -.5,.5),
         sound_type_aff = ifelse(sound_type == "aff", 0, 1),
         sound_type_dom = ifelse(sound_type == "dom", 0, 1),
         c_age_month_C = c_age_month-mean(c_age_month))

## to look at ambiguous clips alone
d_recognition_Mix <- d_recognition %>%
  filter(sound_type == "mixed") %>%
  mutate(c_age_month_C = c_age_month-mean(c_age_month))

acc <- d_recognition_noMix %>%
  select(participant, sound_type, corr)

acc <- aggregate(corr ~ sound_type + participant, acc, mean)

acc_wider <- acc %>%
  pivot_wider(names_from = sound_type, values_from = corr) %>%
  mutate(avg = (dom+aff)/2)
```

# Recognition Accuracy

```{r, message = FALSE, warning = FALSE}
# Overall Accuracy
avg_t <- t.test(acc_wider$avg, mu = .33)
avg_t
# adjusted p-value
p.adjust(avg_t$p.value, method = "bonferroni", 
         n = 3)
# Cohen's D
t_to_d(t = avg_t$statistic, avg_t$parameter)

# Accuracy for Affiliation
aff_t <- t.test(acc_wider$aff, mu = .33)
aff_t
# adjusted p-value
p.adjust(aff_t$p.value, method = "bonferroni", 
         n = 3)
# Cohen's D
t_to_d(t = aff_t$statistic, aff_t$parameter)

# Accuracy for Dominance
dom_t <- t.test(acc_wider$dom, mu = .33)
dom_t
# adjusted p-value
p.adjust(dom_t$p.value, method = "bonferroni", 
         n = 3)
# Cohen's D
t_to_d(t = dom_t$statistic, dom_t$parameter)
```

# Recognition Accuracy by Laughter Type and Age

```{r, message = FALSE, warning = FALSE}
# Laughter type, controlling for gender and order
mod <- glmer(corr ~ sound_type_C + c_age_month+ c_female +  salt_rec_first + (1| participant) + (1|sound), family = "binomial", d_recognition_noMix)
summary(mod)
tab_model(mod, show.stat = T)

# laughter type by age
mod <- glmer(corr ~ sound_type_C*c_age_month  +  (1| participant) + (1|sound), family = "binomial", d_recognition_noMix)
summary(mod)
tab_model(mod, show.stat = T)

# simple slope affiliative
mod <- glmer(corr ~ c_age_month + (1| participant) + (1|sound), family = "binomial", filter(d_recognition_noMix, sound_type == "aff"))
summary(mod)

# simple slope dominant
mod <- glmer(corr ~ c_age_month + (1| participant) + (1|sound), family = "binomial", filter(d_recognition_noMix, sound_type == "dom"))
summary(mod)

```

# Figure

## left

```{r, echo = FALSE, message = FALSE, warning = FALSE}
color1 <- "dodgerblue3"
color2 <-"#63953A"

d_agg_ind <- aggregate(corr ~  sound_type_C + participant, d_recognition_noMix,  mean)
d_agg <- aggregate(corr ~ sound_type_C, d_recognition_noMix, mean)
d_agg_graph <- aggregate(corr ~ sound_type_C, d_recognition_noMix, sd) %>%
  mutate(corr_se = corr/sqrt(length(unique(d_recognition_noMix$participant)))) %>%
  select(-corr) %>%
  full_join(d_agg)

ggplot(data=d_agg_graph, aes(x=as.factor(sound_type_C), y=corr, fill = as.factor(sound_type_C))) +
  geom_bar(stat="identity", position = position_dodge(.9))+
  geom_errorbar(aes(ymin=corr-corr_se, ymax=corr+corr_se), width = .2, position = position_dodge(.9))+
  geom_point(data=d_agg_ind, aes(y=corr), position=position_jitterdodge(jitter.width = .1, dodge.width = .9), size=.5,alpha=.3)+
  theme_bw()+
  labs(x="Laughter Type",y="Recognition Accuracy", title = " ") +
  scale_fill_manual(values=c(color1, color2)) + 
  theme(panel.border = element_blank(),
  panel.grid.major = element_blank(),
  panel.grid.minor = element_blank(),
  legend.position = "none",
  axis.line = element_line(colour = "black"), legend.key.size = unit(1, "cm"),text=element_text(size=20, family="Times"))+
  scale_x_discrete(labels=c("Mean", "Friendly")) +
  guides(linetype=guide_legend(override.aes=list(alpha=1)))+ 
  geom_hline(yintercept=.33, linetype="dashed", 
                color = "gray0", size=.5)

```

## right

```{r, echo = FALSE, message = FALSE, warning = FALSE}
color1 <- "dodgerblue3"
color2 <-"#63953A"


d_agg <- aggregate(corr ~ sound_type + c_age_month + participant, d_recognition_noMix, mean)

ggplot(d_recognition_noMix, aes(x=c_age_month, color = as.factor(sound_type), y=corr))+
  geom_smooth(method = "lm")+
 geom_point(data=d_agg, aes(x=c_age_month, color = as.factor(sound_type), y=corr), position=position_jitter(width=.05, height=.00),size=1,alpha=.9)+  
  theme_bw()+labs(x="Participant Age (in Months)",y="Recognition Accuracy")+
  scale_color_manual(values=c(color2, color1), labels=c("Friendly","Mean"),name="Laughter Type")+
  theme(panel.border = element_blank(),
  panel.grid.major = element_blank(),
  panel.grid.minor = element_blank(),
  axis.line = element_line(colour = "black"), legend.key.size = unit(1, "cm"),text=element_text(size=20, family="Times"))+  guides(linetype=guide_legend(override.aes=list(alpha=1)))+
  scale_y_continuous(breaks = c(0.0, 0.25, 0.50, 0.75, 1.0))

```

# Recognition Accuracy w/CU Trait Moderation

```{r, message = FALSE, warning = FALSE}
d_recognition_noMix$CUSUM_scale <- d_recognition_noMix$CUSUM/5
d_recognition_noMix$CPSUM_scale <- d_recognition_noMix$CPSUM/5

mod <- glmer(corr ~ CUSUM_scale + CPSUM_scale + c_age_month +  (1| participant) , family = "binomial",d_recognition_noMix, control=glmerControl(optimizer="bobyqa",optCtrl=list(maxfun=2e5)))
summary(mod)
tab_model(mod, show.stat = T)

mod <- glmer(corr ~ c_age_month_C*CUSUM_scale + CPSUM_scale+ c_female +  salt_rec_first + (1| participant) , family = "binomial", d_recognition_noMix, control=glmerControl(optimizer="bobyqa",optCtrl=list(maxfun=2e5)))
summary(mod)

mod <- glmer(corr ~ sound_type_C*CUSUM_scale + CPSUM_scale + c_age_month + (1| participant), family = "binomial", d_recognition_noMix, control=glmerControl(optimizer="bobyqa",optCtrl=list(maxfun=2e5)))
summary(mod)
tab_model(mod, show.stat = T)

## simple slope dominant
mod <- glmer(corr ~ CUSUM_scale + CPSUM_scale + c_age_month + (1| participant), family = "binomial", filter(d_recognition_noMix, sound_type_C == -.5),control=glmerControl(optimizer="bobyqa",optCtrl=list(maxfun=2e5)))
summary(mod)

## simple slope affiliative
mod <- glmer(corr ~ CUSUM_scale + CPSUM_scale + c_age_month + (1| participant), family = "binomial", filter(d_recognition_noMix, sound_type_C == .5),control=glmerControl(optimizer="bobyqa",optCtrl=list(maxfun=2e5)))
summary(mod)

mean(d_recognition_noMix$CUSUM) #41.47
sd(d_recognition_noMix$CUSUM) #7.17
# 48.64, 34.5

## 1 sd above
mod <- glmer(corr ~ sound_type_C + c_age_month + (1| participant), family = "binomial", filter(d_recognition_noMix, CUSUM > 48.64),control=glmerControl(optimizer="bobyqa",optCtrl=list(maxfun=2e5)))
summary(mod)

## 1 sd below
mod <- glmer(corr ~ sound_type_C + c_age_month + (1| participant), family = "binomial", filter(d_recognition_noMix, CUSUM < 34.5),control=glmerControl(optimizer="bobyqa",optCtrl=list(maxfun=2e5)))
summary(mod)

```

# Figure 

```{r, echo = FALSE, message = FALSE, warning = FALSE}
color1 <- "dodgerblue3"
color2 <-"#63953A"

d_agg <- aggregate(corr ~ sound_type + CUSUM + participant, d_recognition_noMix, mean)

ggplot(d_recognition_noMix, aes(x=CUSUM, color = as.factor(sound_type), y=corr))+
  geom_smooth(method = "lm")+
 geom_point(data=d_agg, aes(x=CUSUM, color = as.factor(sound_type), y=corr), position=position_jitter(width=.05, height=.00),size=1,alpha=.9)+  
  theme_bw()+labs(x="Parent Reported CU Traits",y="Recognition Accuracy")+
  scale_color_manual(values=c(color2, color1), labels=c("Friendly","Mean"),name="Laughter Type")+
  theme(panel.border = element_blank(),
  panel.grid.major = element_blank(),
  panel.grid.minor = element_blank(),
  axis.line = element_line(colour = "black"), legend.key.size = unit(1, "cm"),text=element_text(size=20, family="Times"))+  guides(linetype=guide_legend(override.aes=list(alpha=1)))+
  scale_y_continuous(breaks = c(0.0, 0.25, 0.50, 0.75, 1.0)) +
  geom_hline(yintercept=.33,  color = 
               "darkgray")

```


```{r, include=FALSE, echo=FALSE}
## Social preference preprocessing

# Preprocessing
d_resonance_noMix <- d_resonance %>%
  filter(sound_type != "mixed") %>%
  mutate(sound_type_C = ifelse(sound_type == "dom", -.5,.5),
         sound_type_aff = ifelse(sound_type == "aff", 0, 1),
         sound_type_dom = ifelse(sound_type == "dom", 0, 1),
         c_age_month_C = c_age_month-mean(c_age_month))

## include mixed
d_resonance_Mix <- d_resonance %>%
  mutate(c_age_month_C = c_age_month-mean(c_age_month))

acc <- d_resonance_Mix %>%
  select(participant, sound_type, says_yes)

acc <- aggregate(says_yes ~ sound_type + participant, acc, mean)

acc_wider <- acc %>%
  pivot_wider(names_from = sound_type, values_from = says_yes) %>%
  mutate(avg = (dom+aff+mixed)/3)
```

# Social Preference 

```{r, message = FALSE, warning = FALSE}
# Overall Accuracy
avg_t <- t.test(acc_wider$avg, mu = .50)
avg_t
# adjusted p-value
p.adjust(avg_t$p.value, method = "bonferroni", 
         n = 4)
# Cohen's D
t_to_d(t = avg_t$statistic, avg_t$parameter)

# Accuracy for Affiliation
aff_t <- t.test(acc_wider$aff, mu = .50)
aff_t
# adjusted p-value
p.adjust(aff_t$p.value, method = "bonferroni", 
         n = 4)
# Cohen's D
t_to_d(t = aff_t$statistic, aff_t$parameter)

# Accuracy for Dominance
dom_t <- t.test(acc_wider$dom, mu = .50)
dom_t
# adjusted p-value
p.adjust(dom_t$p.value, method = "bonferroni", 
         n = 4)
# Cohen's D
t_to_d(t = dom_t$statistic, dom_t$parameter)

# Accuracy for Mixed
mix_t <- t.test(acc_wider$mixed, mu = .50)
mix_t
# adjusted p-value
p.adjust(mix_t$p.value, method = "bonferroni", 
         n = 4)
# Cohen's D
t_to_d(t = mix_t$statistic, mix_t$parameter)
```


# Social Preference by Laughter Type and Age
```{r, message = FALSE, warning = FALSE}
mod <- glmer(says_yes ~ sound_type + c_female + salt_rec_first + c_age_month + (1 | participant) + (1|soundfile), family = "binomial", d_resonance_Mix, control=glmerControl(optimizer="bobyqa",optCtrl=list(maxfun=2e5)))
summary(mod)
car::Anova(mod)
tab_model(mod, show.stat = T)
emmeans(mod, pairwise ~ sound_type)

mod <- glmer(says_yes ~ sound_type*c_age_month_C +  (1| participant) , family = "binomial", d_resonance_Mix, control=glmerControl(optimizer="bobyqa",optCtrl=list(maxfun=2e7)))
car::Anova(mod)
summary(mod)
tab_model(mod, show.stat = T)
emmeans(mod, pairwise ~ sound_type | c_age_month_C)

## simple slopes

mod <- glmer(says_yes ~ c_age_month_C +  (1| participant) , family = "binomial", filter(d_resonance_Mix, sound_type == "aff"), control=glmerControl(optimizer="bobyqa",optCtrl=list(maxfun=2e7)))
summary(mod)

mod <- glmer(says_yes ~ c_age_month_C +  (1| participant) , family = "binomial", filter(d_resonance_Mix, sound_type == "dom"), control=glmerControl(optimizer="bobyqa",optCtrl=list(maxfun=2e7)))
summary(mod)

mod <- glmer(says_yes ~ c_age_month_C +  (1| participant) , family = "binomial", filter(d_resonance_Mix, sound_type == "mixed"), control=glmerControl(optimizer="bobyqa",optCtrl=list(maxfun=2e7)))
summary(mod)

```

# Figure 

## left

```{r, echo = FALSE, message = FALSE, warning = FALSE}
color1 <- "dodgerblue3"
color2 <-"#63953A"
color3 <-"purple3"

d_agg_ind <- aggregate(says_yes ~  sound_type + participant, d_resonance_Mix,  mean)
d_agg <- aggregate(says_yes ~ sound_type, d_resonance_Mix, mean)
d_agg_graph <- aggregate(says_yes ~ sound_type, d_resonance_Mix, sd) %>%
  mutate(says_yes_se = says_yes/sqrt(length(unique(d_resonance_Mix$participant)))) %>%
  select(-says_yes) %>%
  full_join(d_agg)

ggplot(data=d_agg_graph, aes(x=as.factor(sound_type), y=says_yes, fill = as.factor(sound_type))) +
  geom_bar(stat="identity", position = position_dodge(.9))+
  geom_errorbar(aes(ymin=says_yes-says_yes_se, ymax=says_yes+says_yes_se), width = .2, position = position_dodge(.9))+
  geom_point(data=d_agg_ind, aes(y=says_yes), position=position_jitterdodge(jitter.width = .1, dodge.width = .9), size=.5,alpha=.3)+
  theme_bw()+
  labs(x="Laughter Type",y="Wants to Play with Laugher", title = " ") +
  scale_fill_manual(values=c(color2, color1, color3)) + 
  theme(panel.border = element_blank(),
  panel.grid.major = element_blank(),
  panel.grid.minor = element_blank(),
  legend.position = "none",
  axis.line = element_line(colour = "black"), legend.key.size = unit(1, "cm"),text=element_text(size=20, family="Times"))+
  scale_x_discrete(labels=c("Friendly", "Mean", "Ambiguous")) +
  guides(linetype=guide_legend(override.aes=list(alpha=1)))+ 
  geom_hline(yintercept=.50, linetype="dashed", 
                color = "gray0", size=.5)

```

## right
```{r, echo = FALSE, message = FALSE, warning = FALSE}
color1 <- "dodgerblue4"
color2 <-"#63953A"
color3 <-"purple3"

d_agg <- aggregate(says_yes ~ sound_type + c_age_month + participant, d_resonance_Mix, mean)

ggplot(d_resonance_Mix, aes(x=c_age_month, color = as.factor(sound_type), y=says_yes))+
  geom_smooth(method = "lm")+
 geom_point(data=d_agg, aes(x=c_age_month, color = as.factor(sound_type), y=says_yes), position=position_jitter(width=.05, height=.00),size=1,alpha=.9)+  
  theme_bw()+labs(x="Participant Age (in Months)",y="Wants to Play with Laugher")+
  scale_color_manual(values=c(color2, color1, color3), labels=c("Friendly","Mean", "Ambiguous"),name="Laughter Type")+
  theme(panel.border = element_blank(),
  panel.grid.major = element_blank(),
  panel.grid.minor = element_blank(),
  axis.line = element_line(colour = "black"), legend.key.size = unit(1, "cm"),text=element_text(size=20, family="Times"))+  guides(linetype=guide_legend(override.aes=list(alpha=1)))+
  scale_y_continuous(breaks = c(0.0, 0.25, 0.50, 0.75, 1.0))

```


# Social Preference Moderated by CU Traits
```{r, message = FALSE, warning = FALSE}
d_resonance_Mix$CUSUM_scale <- d_resonance_Mix$CUSUM/5
d_resonance_Mix$CPSUM_scale <- d_resonance_Mix$CPSUM/5

mod <- glmer(says_yes ~ CUSUM_scale + CPSUM_scale + c_age_month +  (1| participant) , family = "binomial",d_resonance_Mix, control=glmerControl(optimizer="bobyqa",optCtrl=list(maxfun=2e5)))
summary(mod)

mod <- glmer(says_yes ~ c_age_month_C*CUSUM_scale + CPSUM_scale + (1| participant) , family = "binomial", d_resonance_Mix, control=glmerControl(optimizer="bobyqa",optCtrl=list(maxfun=2e5)))
summary(mod)

mod <- glmer(says_yes ~ sound_type*CUSUM_scale + CPSUM_scale + c_age_month + (1| participant), family = "binomial", d_resonance_Mix, control=glmerControl(optimizer="bobyqa",optCtrl=list(maxfun=2e5)))
summary(mod)
car::Anova(mod)

## simple slope dominant
mod <- glmer(says_yes ~ CUSUM_scale + CPSUM_scale + c_age_month + (1| participant), family = "binomial", filter(d_resonance_Mix, sound_type == "dom"),control=glmerControl(optimizer="bobyqa",optCtrl=list(maxfun=2e5)))
summary(mod)

## simple slope affiliative
mod <- glmer(says_yes ~ CUSUM_scale + CPSUM_scale + c_age_month + (1| participant), family = "binomial", filter(d_resonance_Mix, sound_type == "aff"),control=glmerControl(optimizer="bobyqa",optCtrl=list(maxfun=2e5)))
summary(mod)

## simple slope mixed
mod <- glmer(says_yes ~ CUSUM_scale + CPSUM_scale + c_age_month + (1| participant), family = "binomial", filter(d_resonance_Mix, sound_type == "mixed"),control=glmerControl(optimizer="bobyqa",optCtrl=list(maxfun=2e5)))
summary(mod)
```
